# Supplementary material for: Validity of a two-antibody testing algorithm for mismatch repair deficiency testing in cancer; a systematic literature review and meta-analysis
Source: Mod Pathol. 2022 Sep 14;35(12):1775–83. doi: 10.1038/s41379-022-01149-w (PMC9708570; doi:10.1038/s41379-022-01149-w)
Supplement: Supplementary file 2 — Supplementary information, S3 [file 41379_2022_1149_MOESM2_ESM.xlsx]

## Sheet: S3, Risk of Biass assessment
Author and publication year	Specimen type	Clear description of nuclear loss mentioned in article	Use of NORDICQ recommended antibodies	Evaluation of IHC by two or more evaluators	Pathologist reviewers	Used slide type	Quality article	Main aim of article
Modica et al. 2007	GYN	yes	partly recommended/partly not recommended	no	yes	Whole slide	low quality	LS screening
Overbeek et al. 2007	mix	no	partly recommended/partly not recommended	NA	NA	NA	low quality	LS screening
Watson et al. 2007	GI	no	partly recommended/partly not recommended	no	yes	Whole slide	low quality	LS screening
Chen et al. 2008	GI	yes	partly recommended/partly not recommended	no	yes	Whole slide	low quality	LS screening
Matthews et al. 2008	GYN	no	partly recommended/partly not recommended	yes	yes	Whole slide	low quality	LS screening
Bakces et al. 2009	GYN	yes	partly recommended/partly not recommended	yes	yes	Whole slide	high quality	LS screening
Shia et al. 2009	GI	yes	partly recommended/partly not recommended	NA	NA	Whole slide	low quality	2 vs 4 comparison
South et al. 2009	GI	no	NA	no	yes	Whole slide	low quality	LS screening
Dolores et al. 2010.	GI	yes	NA	NA	NA	Whole slide	low quality	LS screening
Hall et al. 2010	GI	yes	partly recommended/partly not recommended	NA	NA	Whole slide	low quality	2 vs 4 comparison
Molaei et al. 2010	GI	yes	partly recommended/partly not recommended	yes	yes	Whole slide	high quality	LS screening
Cicek et al. 2011.	GI	no	partly recommended/partly not recommended	no	yes	NA	low quality	LS screening
Kaur et al. 2011	GI	no	partly recommended/partly not recommended	NA	NA	Whole slide	low quality	LS screening
Ketabi et al. 2011	GYN	no	partly recommended/partly not recommended	yes	no	Whole slide	low quality	LS screening
Mojtahed et al. 2011	mix	yes	partly recommended/partly not recommended	yes	yes	Whole slide	high quality	2 vs 4 comparison
Molaei et al. 2011	GI	yes	partly recommended/partly not recommended	NA	NA	NA	low quality	LS screening
Nyiraneza et al. 2011	GI	yes	partly recommended/partly not recommended	yes	no	Whole slide	low quality	non LS screening
Shia et al. 2011.	GI	yes	partly recommended/partly not recommended	NA	NA	NA	low quality	LS screening
Langner et al. 2012	GI	no	partly recommended/partly not recommended	yes	no	TMA followed by Whole slide	low quality	LS screening
Peterson et al. 2012	GYN	yes	NA	NA	NA	Whole slide	low quality	non LS screening
Van Lier et al. 2012	GI	no	NA	NA	NA	NA	low quality	LS screening
Egoavil et al. 2013	GYN	yes	partly recommended/partly not recommended	yes	yes	TMA	low quality	LS screening
Heald et al. 2013.	GI	no	NA	NA	NA	NA	low quality	LS screening
Moline et al. 2013	GYN	no	partly recommended/partly not recommended	NA	NA	NA	low quality	LS screening
O'Regan et al. 2013	GI	yes	NA	NA	NA	Whole slide	low quality	2 vs 4 comparison
Roberts et al. 2013	DERM	no	NA	NA	NA	NA	low quality	LS screening
Bruegl et al. 2014	GYN	yes	NA	no	yes	Whole slide	low quality	LS screening
Buchanan et al. 2014	GYN	no	partly recommended/partly not recommended	NA	NA	Whole slide	low quality	LS screening
Cornejo et al. 2014	DERM	yes	partly recommended/partly not recommended	yes	yes	Whole slide	high quality	LS screening
Everett et al. 2014	DERM	no	NA	NA	NA	NA	low quality	LS screening
Joehlin-Price et al. 2014.	GYN	yes	recommended	NA	NA	NA	low quality	LS screening
Long et al. 2014	GYN	yes	partly recommended/partly not recommended	yes	yes	NA	low quality	LS screening
Rabban et al. 2014.	GYN	yes	NA	NA	NA	TMA followed by Whole slide	low quality	LS screening
Rosty et al. 2014	other	no	partly recommended/partly not recommended	NA	NA	Whole slide	low quality	LS screening
Sunet al. 2014	GI	no	NA	NA	NA	NA	low quality	LS screening
Chu et al. 2015	GYN	yes	partly recommended/partly not recommended	NA	NA	Whole slide	low quality	LS screening
Colling et al. 2015	GI	no	NA	NA	NA	NA	low quality	LS screening
Inada et al. 2015	GI	no	partly recommended/partly not recommended	yes	no	Whole slide	low quality	LS screening
Karahan et al. 2015	GI	no	partly recommended/partly not recommended	NA	NA	Whole slide	low quality	LS screening
Kato et al. 2015	GYN	yes	partly recommended/partly not recommended	yes	no	TMA	low quality	LS screening
Riazy et al. 2015	GI	yes	recommended	yes	yes	TMA followed by Whole slide	high quality	non LS screening
Scarpa et al. 2015	GI	yes	partly recommended/partly not recommended	no	yes	Whole slide	low quality	non LS screening
Sekal et al. 2015	GI	yes	partly recommended/partly not recommended	NA	NA	NA	low quality	LS screening
Siraj et al. 2015	GI	yes	partly recommended/partly not recommended	NA	NA	TMA	low quality	LS screening
Vilkin et al. 2015.	GI	no	partly recommended/partly not recommended	NA	NA	Whole slide	low quality	LS screening
Waldmann et al. 2015	GI	no	NA	NA	NA	Whole slide	low quality	LS screening
Yuan et al. 2015	GI	yes	recommended	yes	yes	NA	high quality	2 vs 4 comparison
Alqahtani et al. 2016	GI	no	partly recommended/partly not recommended	NA	NA	Whole slide	low quality	LS screening
Berera et al. 2016	GI	no	partly recommended/partly not recommended	no	no	Whole slide	low quality	LS screening
Jessup et al. 2016	DERM	yes	partly recommended/partly not recommended	NA	NA	Whole slide	low quality	LS screening
Kim et al. 2016	GI	yes	partly recommended/partly not recommended	yes	yes	Whole slide	high quality	LS screening
Kost et al. 2016	GYN	yes	NA	yes	yes	Whole slide	high quality	LS screening
Nghiem et al. 2016	other	yes	partly recommended/partly not recommended	NA	NA	TMA	low quality	LS screening
Park et al. 2016*1	GI	yes	recommended	no	no	TMA	low quality	non LS screening
Park et al. 2016*2	GI	yes	partly recommended/partly not recommended	NA	NA	TMA	low quality	non LS screening
Park et al. 2016*3	GI	yes	partly recommended/partly not recommended	yes	yes	TMA	low quality	LS screening
Rambau et al. 2016	GYN	yes	partly recommended/partly not recommended	yes	yes	TMA	low quality	LS screening
Stadler et al. 2016	GI	yes	partly recommended/partly not recommended	NA	yes	Whole slide	low quality	LS screening
Tanaka et al. 2016	GI	no	recommended	NA	NA	Whole slide	low quality	LS screening
Zumstein et al. 2016	GI	yes	partly recommended/partly not recommended	NA	NA	Whole slide	low quality	LS screening
Alex et al. 2017	GI	yes	partly recommended/partly not recommended	no	yes	Whole slide	low quality	LS screening
Bruegl et al. 2017	GYN	yes	partly recommended/partly not recommended	NA	NA	Whole slide	low quality	LS screening
Carnevali et al. 2017.	GYN	no	partly recommended/partly not recommended	NA	NA	NA	low quality	LS screening
Chika et al. 2017	GI	yes	partly recommended/partly not recommended	yes	yes	Whole slide	high quality	LS screening
Dillon et al. 2017	GYN	yes	partly recommended/partly not recommended	NA	NA	Whole slide	low quality	LS screening
Haraldsdottir et al. 2017	GI	no	recommended	NA	NA	TMA followed by Whole slide	low quality	LS screening
Hashmi et al. 2017	GI	yes	recommended	NA	NA	Whole slide	low quality	LS screening
Ismael et al. 2017	GI	yes	partly recommended/partly not recommended	NA	NA	NA	low quality	LS screening
Jung et al. 2017	GI	yes	partly recommended/partly not recommended	NA	NA	TMA followed by Whole slide	low quality	LS screening
Kim et al. 2017	GI	yes	NA	NA	NA	TMA	low quality	non LS screening
Li et al. 2017	GI	yes	NA	yes	yes	Whole slide	high quality	LS screening
Micu et al. 2017	GI	no	NA	NA	NA	Whole slide	low quality	LS screening
Najdawi et al. 2017	GYN	yes	NA	no	yes	Whole slide	low quality	LS screening
Ricker et al. 2017	GI	no	NA	NA	NA	NA	low quality	LS screening
Shiraliyeva et al. 2017	GI	no	NA	NA	NA	NA	low quality	non LS screening
Stelloo et al. 2017	GYN	yes	recommended	yes	no	NA	low quality	LS screening
Tangjitgamol et al. 2017	GYN	no	NA	yes	no	NA	low quality	LS screening
Watkins et al. 2017	GYN	yes	partly recommended/partly not recommended	NA	NA	Whole slide	low quality	LS screening
Yamazawa et al. 2017	GI	yes	recommended	yes	yes	TMA	high quality	LS screening
Zhou et al. 2017	GI	yes	partly recommended/partly not recommended	NA	NA	TMA	low quality	non LS screening
Adar et al. 2018.	mix	no	NA	NA	NA	NA	low quality	LS screening
Berardinelli et al. 2018	GI	no	recommended	no	yes	NA	low quality	non LS screening
Chapel et al. 2018	GYN	yes	partly recommended/partly not recommended	NA	NA	Whole slide	low quality	LS screening
Chen et al. 2018	GI	no	recommended	yes	no	NA	low quality	LS screening
El Jabbour et al. 2018	GI	no	NA	NA	NA	NA	low quality	non LS screening
Gandhi et al. 2018	GI	yes	partly recommended/partly not recommended	yes	yes	Whole slide	high quality	LS screening
Gong et al. 2018	GI	no	NA	yes	yes	NA	low quality	LS screening
Goshayeshi et al. 2018	GI	no	NA	NA	NA	NA	low quality	LS screening
Haruma et al. 2018	GYN	yes	partly recommended/partly not recommended	NA	NA	NA	low quality	non LS screening
He et al. 2018	GYN	no	recommended	NA	NA	Whole slide	low quality	LS screening
Heby et al. 2018	GI	yes	recommended	yes	no	TMA	low quality	LS screening
Hissong et al. 2018	GI	yes	partly recommended/partly not recommended	NA	NA	NA	low quality	LS screening
Jang et al. 2018	GI	yes	NA	NA	NA	Whole slide	low quality	LS screening
Keranen et al. 2018	GI	yes	recommended	no	yes	Whole slide	high quality	LS screening
Kim et al. 2018	GYN	yes	partly recommended/partly not recommended	yes	yes	Whole slide	high quality	LS screening
Le Flahec et al. 2018	GI	no	NA	NA	NA	Whole slide	low quality	non LS screening
Nakano et al. 2018	GI	yes	recommended	NA	NA	Whole slide	low quality	LS screening
Nayak et al. 2018	GI	yes	partly recommended/partly not recommended	yes	yes	TMA	low quality	LS screening
O'Brien et al. 2018	GI	yes	partly recommended/partly not recommended	yes	no	NA	low quality	LS screening
Pereiraet al. 2018	GI	yes	partly recommended/partly not recommended	yes	yes	TMA	low quality	LS screening
Schonet al. 2018	DERM	no	NA	NA	NA	Whole slide	low quality	LS screening
Zhang et al. 2018	GI	yes	partly recommended/partly not recommended	yes	yes	TMA	low quality	LS screening
Antelo et al. 2019	GI	no	NA	NA	yes	Whole slide	low quality	LS screening
Asaka et al. 2019	GYN	yes	partly recommended/partly not recommended	NA	NA	TMA	low quality	non LS screening
Cavazza et al. 2019	GI	no	NA	NA	NA	NA	low quality	LS screening
Chao et al. 2019	GYN	no	recommended	yes	yes	Whole slide	high quality	LS screening
Chen et al. 2019	GI	yes	recommended	yes	yes	Whole slide	high quality	LS screening
Chiaravalli et al. 2019	GI	yes	partly recommended/partly not recommended	NA	NA	NA	low quality	LS screening
Cho et al. 2019	GI	yes	partly recommended/partly not recommended	NA	NA	Whole slide	low quality	LS screening
Doulgeraki et al. 2019	GYN	yes	recommended	yes	no	Whole slide	high quality	LS screening
Fassan et al. 2019	GI	yes	recommended	NA	NA	Whole slide	low quality	non LS screening
Gonzalez et al. 2019	GI	yes	partly recommended/partly not recommended	NA	NA	Whole slide	low quality	LS screening
Hashmi et al. 2019	GYN	yes	NA	NA	NA	NA	low quality	LS screening
Hirotsu et al. 2019	GI	yes	partly recommended/partly not recommended	NA	NA	Whole slide	low quality	LS screening
Liet al. 2019	GI	no	NA	NA	NA	NA	low quality	LS screening
Lucas et al. 2019	GYN	yes	recommended	NA	NA	TMA followed by Whole slide	low quality	LS screening
Moore et al. 2019	GYN	yes	partly recommended/partly not recommended	NA	NA	Whole slide	low quality	LS screening
Morak et al. 2019	GI	no	NA	NA	NA	NA	low quality	non LS screening
Niu et al. 2019	GYN	no	NA	no	no	Whole slide	low quality	2 vs 4 comparison
Paulose et al. 2019	GI	yes	partly recommended/partly not recommended	NA	NA	Whole slide	low quality	LS screening
Saeki et al. 2019	GYN	yes	partly recommended/partly not recommended	NA	NA	Whole slide	low quality	LS screening
Sari et al. 2019	GYN	yes	recommended	yes	yes	Whole slide	high quality	LS screening
Soliman et al. 2019	GI	yes	partly recommended/partly not recommended	NA	NA	NA	low quality	LS screening
Vasan et al. 2019	other	yes	recommended	yes	yes	Whole slide	high quality	LS screening
Walsh et al. 2019	DERM	no	NA	NA	NA	NA	low quality	LS screening
Wu et al. 2019	mix	yes	NA	NA	NA	Whole slide	low quality	LS screening
Cameron et al. 2020	GYN	no	NA	NA	NA	NA	low quality	LS screening
Cheng et al. 2020	other	yes	recommended	no	yes	TMA	low quality	LS screening
Dislichet al. 2020	GI	yes	recommended	yes	no	TMA	low quality	non LS screening
Pasanen et al. 2020	GYN	yes	recommended	yes	yes	TMA	high quality	LS screening
Timmerman et al. 2020	GYN	no	NA	NA	NA	NA	low quality	LS screening
*GI = gastro-intestinal, GYN= Gynecological, DERM= Dermatological
