# Supplementary material for: Validity of a two-antibody testing algorithm for mismatch repair deficiency testing in cancer; a systematic literature review and meta-analysis
Source: Mod Pathol. 2022 Sep 14;35(12):1775–83. doi: 10.1038/s41379-022-01149-w (PMC9708570; doi:10.1038/s41379-022-01149-w)
Supplement: Supplementary file 3 — Supplementary information, S4 [file 41379_2022_1149_MOESM3_ESM.xlsx]

## Sheet: S4, 20 articles
Article	Cancer Type	MMRd cases (n=)	Cases with unexpected MMR-IHC (n=)	Quality score (0-5)	Clear description of nuclear loss mentioned in article	Use of NORDICQ recommended antibodies	Evaluation of IHC by two or more evaluators	Pathologist reviewers	Used slide type
Molaei et al. 2010	GI	48	16	4	yes	partly recommended/partly not recommended	yes	yes	whole slide
Kaur et al. 2011	GI	28	6	1	no	partly recommended/partly not recommended	NA	NA	whole slide
Molaei et al. 2011	GI	45	14	1	yes	partly recommended/partly not recommended	NA	NA	NA
Sunet al. 2014	GI	110	33	0	no	NA	NA	NA	NA
Scarpa et al. 2015	GI	28	9	3	yes	partly recommended/partly not recommended	no	yes	whole slide
Siraj et al. 2015	GI	71	18	1	yes	partly recommended/partly not recommended	NA	NA	TMA
Alex et al. 2017	GI	41	10	3	yes	partly recommended/partly not recommended	no	yes	Whole slide
Micu et al. 2017	GI	34	22	1	no	NA	NA	NA	Whole slide
Kato et al. 2015	GYN	76	21	2	yes	partly recommended/partly not recommended	yes	no	TMA
Vasan et al. 2019	other	21	5	5	yes	recommended	yes	yes	whole
Cheng et al. 2020	other	31	11	3	yes	recommended	no	yes	TMA
Hashmi et al. 2017	GI	34	5	3	yes	recommended	NA	NA	Whole slide
Li et al. 2017	GI	232	33	4	yes	NA	yes	yes	Whole slide
Chen et al. 2018	GI	65	9	2	no	recommended	yes	no	NA
Pereiraet al. 2018	GI	60	9	3	yes	partly recommended/partly not recommended	yes	yes	TMA
Cavazza et al. 2019	GI	23	3	0	no	NA	NA	NA	NA
Soliman et al. 2019	GI	77	12	1	yes	partly recommended/partly not recommended	NA	NA	NA
Matthews et al. 2008	GYN	21	2	3	no	partly recommended/partly not recommended	yes	yes	Whole slide
He et al. 2018	GYN	45	5	2	no	recommended	NA	NA	Whole slide
Nghiem et al. 2016	other	47	8	1	yes	partly recommended/partly not recommended	NA	NA	TMA
* GI = Gastro-intestinal, GYN= Gynecological, NA = Not available
